# Supplementary material for: New Toolset of Reporters Reveals That Glycogen Granules Are Neutral Substrates of Bulk Autophagy in Komagataella phaffii
Source: Int J Mol Sci. 2024 Nov 1;25(21):11772. doi: 10.3390/ijms252111772 (PMC11546884; doi:10.3390/ijms252111772)
Supplement: Supplementary file 1 [file ijms-25-11772-s001.zip]

Archive with 1 entries (1 files):
- ijms-3255383-supplementary.pdf
